# Supplementary material for: Breynia cernua: Chemical Profiling of Volatile Compounds in the Stem Extract and Its Antioxidant, Antibacterial, Antiplasmodial and Anticancer Activity In Vitro and In Silico
Source: Metabolites. 2023 Feb 15;13(2):281. doi: 10.3390/metabo13020281 (PMC9966293; doi:10.3390/metabo13020281)
Supplement: Supplementary file 1 [file metabolites-13-00281-s001.zip]

Archive with 1 entries (1 files):
- metabolites-2205777-supplementary.pdf
